# Supplementary material for: Design, Synthesis, Molecular Docking, and Anticancer Activity of Chalcone Derivatives as VEGFR-2 Inhibitors
Source: Molecules. 2025 Nov 24;30(23):4526. doi: 10.3390/molecules30234526 (PMC12692968; doi:10.3390/molecules30234526)
Supplement: Supplementary file 1 [file molecules-30-04526-s001.zip]

Archive with 1 entries (1 files):
- molecules-3958169-supplementary.pdf
